# Supplementary material for: Pulsed low-energy stimulation initiates electric turbulence in cardiac tissue
Source: PLoS Comput Biol. 2021 Oct 8;17(10):e1009476. doi: 10.1371/journal.pcbi.1009476 (PMC8528298; doi:10.1371/journal.pcbi.1009476)
Supplement: S1 Code — (GZ) [file pcbi.1009476.s001.tar.gz]

Archive with 21 entries (18 files):
- Code_PCB/Outputs/data_collector.c
- Code_PCB/Outputs
- Code_PCB/init_values.c
- Code_PCB/allocate.c
- Code_PCB/main.c
- Code_PCB/write_outputs.c
- Code_PCB/openfiles.c
- Code_PCB/trace_tip.c
- Code_PCB/build.h
- Code_PCB
- Code_PCB/varidef.h
- Code_PCB/ionic_currents.c
- Code_PCB/solve_pdes.c
- Code_PCB/boundaryC.c
- Code_PCB/buffers.c
- Code_PCB/light_pattern.c
- Code_PCB/shell.sh
- Code_PCB/constants.h
- Code_PCB/Inputs
- Code_PCB/Calcium_dynamics.c
- Code_PCB/stimulus.c
