# Supplementary material for: Pulsed low-energy stimulation initiates electric turbulence in cardiac tissue
Source: PLoS Comput Biol. 2021 Oct 8;17(10):e1009476. doi: 10.1371/journal.pcbi.1009476 (PMC8528298; doi:10.1371/journal.pcbi.1009476)
Supplement: S1 Code — (GZ) [file pcbi.1009476.s001.tar.gz › Code_PCB/Outputs/data_collector.c]

#include<stdio.h>
#include<stdlib.h>

#define x_space 512
#define y_space 512
#define numProcs 128
#define mypoints (x_space/numProcs)
#define dt 0.02
#define interval 500
#define M 500

double **allocate_2d_array(int x, int y);

int main()
{
	FILE *p1,*p2[numProcs][500],*p3[numProcs][500],*fp1,*fp2[500],*fp3[500];

	int i,j,k,n,m,rank,i1,i2,T,di,DI1,tmax;
	double **V,**V1,**C,**C1,**B,**B1;

	char filename[300];

	V=allocate_2d_array(x_space+2,y_space+2);
	V1=allocate_2d_array(x_space+2,y_space+2);

	for(m=0;m<M;m++)
	{
		sprintf(filename,"Voltage_final/V_snap%d",1+m);
		fp1=fopen(filename,"w");

		for(rank=0;rank<numProcs;rank++)
		{
			sprintf(filename,"Voltage/process%d/Volt%03d.dat",rank,m);
			p1=fopen(filename,"r");

			for(i=1;i<=mypoints;i++)
			{
				for(j=1;j<=y_space;j++)
				{
					fread(&V[i][j],sizeof(double),1,p1);
				}
			}		
			for(i=1;i<=mypoints;i++)
			{
				i1=i+rank*mypoints;
				
				for(j=1;j<=y_space;j++)
       	                        {
					V1[i1][j]=V[i][j];
				}
			}
			fclose(p1);
		}
		for(j=1;j<=y_space;j++)
               	{
		       	for(i=1;i<=x_space;i++)
       		       	{
				fwrite(&V1[i][j],sizeof(double),1,fp1);
			}
		}
		fclose(fp1);
	}
}
double **allocate_2d_array(int x, int y)
{
        int loop1;
        double **ptr;

/* create first subscript */
        ptr = (double **) malloc (x * sizeof (double *));

        if (!ptr)
        {
                printf ("\n\nError!  Allocation failure\n\n");
                exit (1);
        }

/* create second subscript */
        for (loop1 = 0; loop1 < x; loop1++)
        {
                ptr[loop1] = (double *) malloc (y * sizeof (double));

                if (!ptr[loop1])
                {
                        printf ("\n\nError!  Allocation failure\n\n");
                        exit (1);
                }
        }
        return(ptr);
}
