# Supplementary material for: Pulsed low-energy stimulation initiates electric turbulence in cardiac tissue
Source: PLoS Comput Biol. 2021 Oct 8;17(10):e1009476. doi: 10.1371/journal.pcbi.1009476 (PMC8528298; doi:10.1371/journal.pcbi.1009476)
Supplement: S1 Code — (GZ) [file pcbi.1009476.s001.tar.gz › Code_PCB/init_values.c]

				/*||||||||||||||||||||||||||||||||||||||||||||||||||||||||||||||||||||*/
				/*|||||			INITIALIZATION OF VARIABLES		 |||||*/
				/*||||||||||||||||||||||||||||||||||||||||||||||||||||||||||||||||||||*/
#include"build.h"

void Read_initial_values()
{
        count=0;
	t1=0;
	t2=0;
	freq=1.2;

        for(i=1;i<=mypoints;i++)
        {
                for(l=1;l<=y_space;l++)
                {
                        Istim[i][l]=0.0;
			Lit[i][l]=0;

                        if(first_time==1)
                        {
				V1[i][l]=-81.18;
				m[i][l]=2.908*pow(10,-3);
				h[i][l]=9.649*pow(10,-1);
				j[i][l]=9.775*pow(10,-1);
				oa[i][l]=3.043*pow(10,-2);
				oi[i][l]=9.992*pow(10,-1);
				ua[i][l]=4.966*pow(10,-3);
				ui[i][l]=9.986*pow(10,-1);
				xr[i][l]=3.296*pow(10,-5);
				xs[i][l]=1.869*pow(10,-2);
				d[i][l]=1.367*pow(10,-4);
				f[i][l]=9.996*pow(10,-1);
				fCa[i][l]=7.755*pow(10,-1);
				u[i][l]=2.35*pow(10,-112);
				v[i][l]=1.0;
				w[i][l]=0.9992;
			      	Na_i[i][l]=1.117*pow(10,1);
			      	Ca_i[i][l]=1.013*pow(10,-4);
			      	K_i[i][l]=1.39*pow(10,2);
			      	Ca_rel[i][l]=1.488;
			      	Ca_up[i][l]=1.488;
			}
                        else
                        {
                                fread(&V1[i][l],sizeof(double),1,V_in[myrank]);
                                fread(&d[i][l],sizeof(double),1,d_in[myrank]);
                                fread(&f[i][l],sizeof(double),1,f_in[myrank]);
                                fread(&fCa[i][l],sizeof(double),1,fCa_in[myrank]);
                                fread(&oa[i][l],sizeof(double),1,oa_in[myrank]);
                                fread(&oi[i][l],sizeof(double),1,oi_in[myrank]);
                                fread(&ua[i][l],sizeof(double),1,ua_in[myrank]);
                                fread(&ui[i][l],sizeof(double),1,ui_in[myrank]);
                                fread(&m[i][l],sizeof(double),1,m_in[myrank]);
                                fread(&h[i][l],sizeof(double),1,h_in[myrank]);
                                fread(&j[i][l],sizeof(double),1,j_in[myrank]);
                                fread(&xr[i][l],sizeof(double),1,Xr_in[myrank]);
                                fread(&xs[i][l],sizeof(double),1,Xs_in[myrank]);
                                fread(&Ca_up[i][l],sizeof(double),1,Ca_up_in[myrank]);
                                fread(&Ca_rel[i][l],sizeof(double),1,Ca_rel_in[myrank]);
                                fread(&Ca_i[i][l],sizeof(double),1,Ca_in[myrank]);
                                fread(&Na_i[i][l],sizeof(double),1,Na_in[myrank]);
                                fread(&K_i[i][l],sizeof(double),1,K_in[myrank]);
                        }
		
	                G_Na[i][l]=7.8;
               		G_K1[i][l]=0.09*1.3;
	                G_to[i][l]=0.1652;
               		G_Kr[i][l]=0.029411765;
	                G_Ks[i][l]=0.12941176;
	                G_CaL[i][l]=0.12375;
               		G_BNa[i][l]=0.0006744375;
	                G_BCa[i][l]=0.001131;
               		G_BK[i][l]=0;

                        D_par[i][l]=0.0023;
               		D_perp[i][l]=D_par[i][l];

                        O1[i][l]=0.0;
                        O2[i][l]=0.0;
                        C1[i][l]=1.0;
                        C2[i][l]=0.0;
                        p[i][l]=0.0;
                        k1[i][l]=0.0;
                        k2[i][l]=0.0;
		}
	} 
}
