# Supplementary material for: Pulsed low-energy stimulation initiates electric turbulence in cardiac tissue
Source: PLoS Comput Biol. 2021 Oct 8;17(10):e1009476. doi: 10.1371/journal.pcbi.1009476 (PMC8528298; doi:10.1371/journal.pcbi.1009476)
Supplement: S1 Code — (GZ) [file pcbi.1009476.s001.tar.gz › Code_PCB/allocate.c]

					/*|||||||||||||||||||||||||||||||||||||||||||||||||||||||||||||||||||||||||||||||||||||||||||*/
					/*|||||			ALLOCATE MEMORY TO ARRAYS FOR 2D CRN MODEL			|||||*/
					/*|||||||||||||||||||||||||||||||||||||||||||||||||||||||||||||||||||||||||||||||||||||||||||*/
#include"build.h"

void Allocate_memory()
{
        int x1,x2;

        x1=mypoints+2;
        x2=y_space+2;

        D_par=allocate_2d_array(x1,x2);
        D_perp=allocate_2d_array(x1,x2);

        Vold=allocate_2d_array(x1,x2);
        Vnew=allocate_2d_array(x1,x2);
        V=allocate_2d_array(x1,x2);
        V1=allocate_2d_array(x1,x2);
        Lit=allocate_2d_int_array(x1,x2);

        m=allocate_2d_array(x1,x2);
        h=allocate_2d_array(x1,x2);
        j=allocate_2d_array(x1,x2);
        d=allocate_2d_array(x1,x2);
        f=allocate_2d_array(x1,x2);
        fCa=allocate_2d_array(x1,x2);
        oa=allocate_2d_array(x1,x2);
        oi=allocate_2d_array(x1,x2);
        ua=allocate_2d_array(x1,x2);
        ui=allocate_2d_array(x1,x2);
        u=allocate_2d_array(x1,x2);
        v=allocate_2d_array(x1,x2);
        w=allocate_2d_array(x1,x2);
        xr=allocate_2d_array(x1,x2);
        xs=allocate_2d_array(x1,x2);

        Ca_up=allocate_2d_array(x1,x2);
        Ca_rel=allocate_2d_array(x1,x2);
        Ca_i=allocate_2d_array(x1,x2);
        Na_i=allocate_2d_array(x1,x2);
        K_i=allocate_2d_array(x1,x2);
        Istim=allocate_2d_array(x1,x2);

	G_Na=allocate_2d_array(x1,x2);
	G_K1=allocate_2d_array(x1,x2);
	G_Kr=allocate_2d_array(x1,x2);
	G_Ks=allocate_2d_array(x1,x2);
	G_to=allocate_2d_array(x1,x2);
	G_BNa=allocate_2d_array(x1,x2);
	G_CaL=allocate_2d_array(x1,x2);
	G_BCa=allocate_2d_array(x1,x2);
	G_BK=allocate_2d_array(x1,x2);

        cable1=allocate_1d_array(x1*x2);
        cable2=allocate_1d_array(x1*x2);
        cable3=allocate_1d_array(x1*x2);
        cable4=allocate_1d_array(x1*x2);

        cable5=allocate_1d_int_array(x1*x2);
        cable6=allocate_1d_int_array(x1*x2);
        cable7=allocate_1d_int_array(x1*x2);
        cable8=allocate_1d_int_array(x1*x2);

        IChR2=allocate_2d_array(x1,x2);

        O1=allocate_2d_array(x1,x2);
        O2=allocate_2d_array(x1,x2);
        C1=allocate_2d_array(x1,x2);
        C2=allocate_2d_array(x1,x2);
        p=allocate_2d_array(x1,x2);
        k1=allocate_2d_array(x1,x2);
        k2=allocate_2d_array(x1,x2);
}
int *allocate_1d_int_array(int n)
{
        int *ptr;

        ptr=(int *)malloc(n*sizeof(int));
        if (ptr==NULL)
        {
                printf("Error allocating memory!\n");
        }
        memset(ptr,0,n*sizeof(int));
        return(ptr);
}
/* Allocate 1-dimensional array. */
double *allocate_1d_array(int n)
{
        double *ptr;

        ptr = (double *) malloc(n * sizeof(double));
        if (ptr==NULL)
        {
                printf("Error allocating memory!\n");
        }
        memset(ptr,0,n*sizeof(double));

        return(ptr);
}
double **allocate_2d_array(int x, int y1)
{
        int loop1;
        double **ptr;

/* create first subscript */
        ptr = (double **) malloc (x * sizeof (double *));

        if (!ptr)
        {
                printf ("\n\nError!  Allocation failure\n\n");
                exit (1);
        }

/* create second subscript */
        for (loop1 = 0; loop1 < x; loop1++)
        {
                ptr[loop1] = (double *) malloc (y1 * sizeof (double));

                if (!ptr[loop1])
                {
                        printf ("\n\nError!  Allocation failure\n\n");
                        exit (1);
                }
                memset(ptr[loop1],0.0,y1*sizeof(double));
        }
        return(ptr);
}
int **allocate_2d_int_array(int x, int y1)
{
        int loop1;
        int **ptr;

/* create first subscript */
        ptr = (int **) malloc (x * sizeof (int *));

        if (!ptr)
        {
                printf ("\n\nError!  Allocation failure\n\n");
                exit (1);
        }

/* create second subscript */
        for (loop1 = 0; loop1 < x; loop1++)
        {
                ptr[loop1] = (int *) malloc (y1 * sizeof (int));

                if (!ptr[loop1])
                {
                        printf ("\n\nError!  Allocation failure\n\n");
                        exit (1);
                }
                memset(ptr[loop1],0,y1*sizeof(int));
        }
        return(ptr);
}
double ***allocate_3d_array(int x, int y1, int z)
{
        int loop1, loop2;
        double ***ptr;

/* create first subscript */
        ptr = (double ***) malloc (x * sizeof (double **));

        if (!ptr)
        {
                printf ("\n\nError!  Allocation failure\n\n");
                exit (1);
        }

/* create second subscript */
        for (loop1 = 0; loop1 < x; loop1++)
        {
                ptr[loop1] = (double **) malloc (y1 * sizeof (double *));

                if (!ptr[loop1])
                {
                        printf ("\n\nError!  Allocation failure\n\n");
                        exit (1);
                }

/* create third subscript */
                for (loop2 = 0; loop2 < y1; loop2++)
                {
                        ptr[loop1][loop2] = (double *) malloc (z * sizeof (double));

                        if (!ptr[loop1][loop2])
                        {
                                printf ("\n\nError!  Allocation failure\n\n");
                                exit (1);
                        }
                        memset(ptr[loop1][loop2],0,z*sizeof(double));
                }
        }
        return(ptr);
}
int ***allocate_3d_int_array(int x, int y1, int z)
{
        int loop1, loop2;
        int ***ptr;

/* create first subscript */
        ptr = (int ***) malloc (x * sizeof (int **));

        if (!ptr)
        {
                printf ("\n\nError!  Allocation failure\n\n");
                exit (1);
        }

/* create second subscript */
        for (loop1 = 0; loop1 < x; loop1++)
        {
                ptr[loop1] = (int **) malloc (y1 * sizeof (int *));

                if (!ptr[loop1])
                {
                        printf ("\n\nError!  Allocation failure\n\n");
                        exit (1);
                }

/* create third subscript */
                for (loop2 = 0; loop2 < y1; loop2++)
                {
                        ptr[loop1][loop2] = (int *) malloc (z * sizeof (int));

                        if (!ptr[loop1][loop2])
                        {
                                printf ("\n\nError!  Allocation failure\n\n");
                                exit (1);
                        }
                        memset(ptr[loop1][loop2],0,z*sizeof(int));
                }
        }
        return(ptr);
}
