# Supplementary material for: Pulsed low-energy stimulation initiates electric turbulence in cardiac tissue
Source: PLoS Comput Biol. 2021 Oct 8;17(10):e1009476. doi: 10.1371/journal.pcbi.1009476 (PMC8528298; doi:10.1371/journal.pcbi.1009476)
Supplement: S1 Code — (GZ) [file pcbi.1009476.s001.tar.gz › Code_PCB/main.c]

				/*|||||||||||||||||||||||||||||||||||||||||||||||||||||||||||*/
				/*|||||		MAIN PROGRAM FOR ATRIAL MYOCYTE		|||||*/
				/*|||||||||||||||||||||||||||||||||||||||||||||||||||||||||||*/
#include"build.h"

int main(int argc, char *argv[])
{
        /*||||||||||||||||||||||||||||||||||||||||||||||||||||||||||||||||||||||||||||||||||*/
        /*|||||                     INITIALIZING  PARALLELIZATION                      |||||*/
        /*||||||||||||||||||||||||||||||||||||||||||||||||||||||||||||||||||||||||||||||||||*/

        MPI_Init(&argc,&argv);
        MPI_Comm_size(MPI_COMM_WORLD,&numProcs);
        MPI_Comm_rank(MPI_COMM_WORLD,&myrank);

        starttime=MPI_Wtime();

/*********** NUMBER OF INTERIOR GRID POINTS ALLOCATED TO EACH PROCESSOR ************/

        mypoints=x_space/numProcs;

        if(myrank<(x_space%numProcs))
        {
                mypoints++;
                myStarti=myrank*mypoints+1;
        }
        else{
                myStarti=myrank*mypoints+1+(x_space%numProcs);
        }
        myEndi=myStarti+mypoints-1;

/********************** Assigning neighbours to each processor *********************/
        rightProc=myrank+1;
        if(rightProc==numProcs)
                rightProc=MPI_PROC_NULL;
        leftProc=myrank-1;
        if(leftProc==-1)
                leftProc=MPI_PROC_NULL;

/****************** Allocating memory to the different variables *******************/

        Allocate_memory();

	Open_timeseries_file();

	Open_files_for_input();

	Open_file_for_tip_trace();

	Read_initial_values();

	for(t=1;t<=tmax;t++)
	{
		Light_module();

		if(t%interval==0)
		{
			Open_files_for_outputs();
		}	

		for(i=1;i<=mypoints;i++)
		{
			for(l=1;l<=y_space;l++)
			{
			       V[i][l]=V1[i][l];
			}
		}

		        /*|||||||||||||||||||||||||||||||||||||||||||||||||||||||||||||||||||*/
		        /*|||||                  BOUNDARY CONDITIONS                    |||||*/
		        /*|||||||||||||||||||||||||||||||||||||||||||||||||||||||||||||||||||*/

		Apply_Boundary_Conditions();

		        /*||||||||||||||||||||||||||||||||||||||||||||||||||||||||||||||||||*/
		        /*|||||              GENERATING PHANTOM POINTS                 |||||*/
		        /*||||||||||||||||||||||||||||||||||||||||||||||||||||||||||||||||||*/

		num=0;
		num1=0;

		for(l=0;l<=y_space+1;l++)
		{
			cable1[num]=V[1][l];
			cable3[num]=V[mypoints][l];
			num=num+1;
		}
		if((myrank%2))
		{
			MPI_Send(cable1,num,MPI_DOUBLE,leftProc,0,MPI_COMM_WORLD);
			MPI_Send(cable3,num,MPI_DOUBLE,rightProc,0,MPI_COMM_WORLD);
			MPI_Recv(cable2,num,MPI_DOUBLE,leftProc,0,MPI_COMM_WORLD,&status);
			MPI_Recv(cable4,num,MPI_DOUBLE,rightProc,0,MPI_COMM_WORLD,&status);
		}	
		else
		{
			MPI_Recv(cable2,num,MPI_DOUBLE,leftProc,0,MPI_COMM_WORLD,&status);
			MPI_Recv(cable4,num,MPI_DOUBLE,rightProc,0,MPI_COMM_WORLD,&status);
			MPI_Send(cable1,num,MPI_DOUBLE,leftProc,0,MPI_COMM_WORLD);
			MPI_Send(cable3,num,MPI_DOUBLE,rightProc,0,MPI_COMM_WORLD);
		}
		for(l=0;l<=y_space+1;l++)
		{
			V[0][l]=cable2[num1];
			V[mypoints+1][l]=cable4[num1];
			num1=num1+1;
		}

		MPI_Barrier(MPI_COMM_WORLD);

			        /*|||||||||||||||||||||||||||||||||||||||||||||||||||||||||||||||||||*/
		        	/*|||||           COMPUTING CURRENTS & GATING VARIABLES         |||||*/
			        /*|||||||||||||||||||||||||||||||||||||||||||||||||||||||||||||||||||*/

        	extra_boundary_conditions();

	       	for(i=1;i<=mypoints;i++)
        	{
       	        	for(l=1;l<=y_space;l++)
       	        	{
				if(first_time==1)
	      		      	        Apply_stimulus();
	
		        /*||||||||||||||||||||||||||||||||||||||||||||||||||||||||||||||||||||*/
		        /*|||||             CURRENTS AND CELLULAR DYNAMICS               |||||*/
		        /*||||||||||||||||||||||||||||||||||||||||||||||||||||||||||||||||||||*/

				calculate_ionic_currents();
	
				I_ion=INa+IK1+Ito+IKur+IKr+IKs+IBNa+IBCa+INaK+ICaP+INaCa+ICaL+IChR2[i][l];
	
				Calcium_dynamics();
		
       	        	        Time_evolution_of_variables();
	
                        	if(t%interval==0)
	                        {
               		                n=t/interval-1;
       			                fwrite(&V[i][l],sizeof(double),1,V_out[myrank]);
               			}
	                }
	        }
/**************************************************************************************************************/

		Tip_2D();			// Comment this line out if you don't want to look at spiral tip trajectory

	        if(t%interval==0)
	       	{
       	        	fclose(V_out[myrank]);
		}

		if(myrank==numProcs/2)
			fwrite(&V[1][y_space/2],sizeof(double),1,Tser);

	}
	Open_files_for_final_recording();
      	Write_outputs();
        endtime=MPI_Wtime();
	printf("time taken in %d processor=%lf s\n",myrank,endtime-starttime);
        MPI_Finalize();
}
