# Supplementary material for: Pulsed low-energy stimulation initiates electric turbulence in cardiac tissue
Source: PLoS Comput Biol. 2021 Oct 8;17(10):e1009476. doi: 10.1371/journal.pcbi.1009476 (PMC8528298; doi:10.1371/journal.pcbi.1009476)
Supplement: S1 Code — (GZ) [file pcbi.1009476.s001.tar.gz › Code_PCB/write_outputs.c]

				/*|||||||||||||||||||||||||||||||||||||||||||||||||||||||||||*/
				/*|||||			WRITE OUTPUTS			|||||*/
				/*|||||||||||||||||||||||||||||||||||||||||||||||||||||||||||*/
#include"build.h"

void Write_outputs()
{
	for(i=1;i<=mypoints;i++)
	{
		for(l=1;l<=y_space;l++)
		{
                        fwrite(&V1[i][l],sizeof(double),1,V_out[myrank]);
                        fwrite(&m[i][l],sizeof(double),1,m_out[myrank]);
                        fwrite(&h[i][l],sizeof(double),1,h_out[myrank]);
                        fwrite(&j[i][l],sizeof(double),1,j_out[myrank]);
                        fwrite(&oa[i][l],sizeof(double),1,oa_out[myrank]);
                        fwrite(&oi[i][l],sizeof(double),1,oi_out[myrank]);
                        fwrite(&ua[i][l],sizeof(double),1,ua_out[myrank]);
                        fwrite(&ui[i][l],sizeof(double),1,ui_out[myrank]);
                        fwrite(&xr[i][l],sizeof(double),1,Xr_out[myrank]);
                        fwrite(&xs[i][l],sizeof(double),1,Xs_out[myrank]);
                        fwrite(&d[i][l],sizeof(double),1,d_out[myrank]);
                        fwrite(&f[i][l],sizeof(double),1,f_out[myrank]);
                        fwrite(&fCa[i][l],sizeof(double),1,fCa_out[myrank]);
                        fwrite(&u[i][l],sizeof(double),1,u_out[myrank]);
                        fwrite(&v[i][l],sizeof(double),1,v_out[myrank]);
                        fwrite(&w[i][l],sizeof(double),1,w_out[myrank]);
                        fwrite(&Na_i[i][l],sizeof(double),1,Na_out[myrank]);
                        fwrite(&Ca_i[i][l],sizeof(double),1,Ca_out[myrank]);
                        fwrite(&K_i[i][l],sizeof(double),1,K_out[myrank]);
                        fwrite(&Ca_rel[i][l],sizeof(double),1,Ca_rel_out[myrank]);
                        fwrite(&Ca_up[i][l],sizeof(double),1,Ca_up_out[myrank]);
		}
	}
}
