# Supplementary material for: Pulsed low-energy stimulation initiates electric turbulence in cardiac tissue
Source: PLoS Comput Biol. 2021 Oct 8;17(10):e1009476. doi: 10.1371/journal.pcbi.1009476 (PMC8528298; doi:10.1371/journal.pcbi.1009476)
Supplement: S1 Code — (GZ) [file pcbi.1009476.s001.tar.gz › Code_PCB/openfiles.c]

				/*|||||||||||||||||||||||||||||||||||||||||||||||||||*/
				/*|||||		OPEN FILES FOR OUTPUTS		|||||*/
				/*|||||||||||||||||||||||||||||||||||||||||||||||||||*/
#include"build.h"

void Open_timeseries_file()
{
	if(myrank==numProcs/2)
	{
		Tser=fopen("Outputs/Timeseries_256x256","w");
	}
}
void Open_files_for_input()
{
        if(first_time==0)
        {
                sprintf(filename,"Inputs/V_input%d",myrank);
                V_in[myrank]=fopen(filename,"r");
                sprintf(filename,"Inputs/m_input%d",myrank);
                m_in[myrank]=fopen(filename,"r");
                sprintf(filename,"Inputs/h_input%d",myrank);
                h_in[myrank]=fopen(filename,"r");
                sprintf(filename,"Inputs/j_input%d",myrank);
                j_in[myrank]=fopen(filename,"r");
                sprintf(filename,"Inputs/oa_input%d",myrank);
                oa_in[myrank]=fopen(filename,"r");
                sprintf(filename,"Inputs/oi_input%d",myrank);
                oi_in[myrank]=fopen(filename,"r");
                sprintf(filename,"Inputs/ua_input%d",myrank);
                ua_in[myrank]=fopen(filename,"r");
                sprintf(filename,"Inputs/ui_input%d",myrank);
                ui_in[myrank]=fopen(filename,"r");
                sprintf(filename,"Inputs/Xr_input%d",myrank);
                Xr_in[myrank]=fopen(filename,"r");
                sprintf(filename,"Inputs/Xs_input%d",myrank);
                Xs_in[myrank]=fopen(filename,"r");
                sprintf(filename,"Inputs/d_input%d",myrank);
                d_in[myrank]=fopen(filename,"r");
                sprintf(filename,"Inputs/f_input%d",myrank);
                f_in[myrank]=fopen(filename,"r");
                sprintf(filename,"Inputs/fCa_input%d",myrank);
                fCa_in[myrank]=fopen(filename,"r");
                sprintf(filename,"Inputs/u_input%d",myrank);
                u_in[myrank]=fopen(filename,"r");
                sprintf(filename,"Inputs/v_input%d",myrank);
                v_in[myrank]=fopen(filename,"r");
                sprintf(filename,"Inputs/w_input%d",myrank);
                w_in[myrank]=fopen(filename,"r");
		sprintf(filename,"Inputs/Na_input%d",myrank);
                Na_in[myrank]=fopen(filename,"r");
                sprintf(filename,"Inputs/Ca_input%d",myrank);
                Ca_in[myrank]=fopen(filename,"r");
                sprintf(filename,"Inputs/K_input%d",myrank);
                K_in[myrank]=fopen(filename,"r");
                sprintf(filename,"Inputs/Carel_input%d",myrank);
                Ca_rel_in[myrank]=fopen(filename,"r");
                sprintf(filename,"Inputs/Caup_input%d",myrank);
                Ca_up_in[myrank]=fopen(filename,"r");
        }
}
void Open_file_for_tip_trace()
{
	sprintf(filename,"Outputs/Tips/Tip%02d",myrank);
	tiptable[myrank]=fopen(filename,"w");
}
void Open_files_for_outputs()
{
        n=t/interval-1;
        sprintf(filename,"Outputs/Voltage/process%d/Volt%03d.dat",myrank,n);
        V_out[myrank]=fopen(filename,"w");
}
void Open_files_for_final_recording()
{
        sprintf(filename,"Outputs/final_inputs/V_input%d",myrank);
        V_out[myrank]=fopen(filename,"w");
        sprintf(filename,"Outputs/final_inputs/m_input%d",myrank);
        m_out[myrank]=fopen(filename,"w");
        sprintf(filename,"Outputs/final_inputs/h_input%d",myrank);
        h_out[myrank]=fopen(filename,"w");
        sprintf(filename,"Outputs/final_inputs/j_input%d",myrank);
        j_out[myrank]=fopen(filename,"w");
        sprintf(filename,"Outputs/final_inputs/oa_input%d",myrank);
        oa_out[myrank]=fopen(filename,"w");
        sprintf(filename,"Outputs/final_inputs/oi_input%d",myrank);
        oi_out[myrank]=fopen(filename,"w");
        sprintf(filename,"Outputs/final_inputs/ua_input%d",myrank);
        ua_out[myrank]=fopen(filename,"w");
        sprintf(filename,"Outputs/final_inputs/ui_input%d",myrank);
        ui_out[myrank]=fopen(filename,"w");
        sprintf(filename,"Outputs/final_inputs/Xr_input%d",myrank);
        Xr_out[myrank]=fopen(filename,"w");
        sprintf(filename,"Outputs/final_inputs/Xs_input%d",myrank);
        Xs_out[myrank]=fopen(filename,"w");
        sprintf(filename,"Outputs/final_inputs/d_input%d",myrank);
        d_out[myrank]=fopen(filename,"w");
        sprintf(filename,"Outputs/final_inputs/f_input%d",myrank);
        f_out[myrank]=fopen(filename,"w");
        sprintf(filename,"Outputs/final_inputs/fCa_input%d",myrank);
        fCa_out[myrank]=fopen(filename,"w");
        sprintf(filename,"Outputs/final_inputs/u_input%d",myrank);
        u_out[myrank]=fopen(filename,"w");
        sprintf(filename,"Outputs/final_inputs/v_input%d",myrank);
        v_out[myrank]=fopen(filename,"w");
        sprintf(filename,"Outputs/final_inputs/w_input%d",myrank);
        w_out[myrank]=fopen(filename,"w");
        sprintf(filename,"Outputs/final_inputs/Na_input%d",myrank);
        Na_out[myrank]=fopen(filename,"w");
        sprintf(filename,"Outputs/final_inputs/Ca_input%d",myrank);
        Ca_out[myrank]=fopen(filename,"w");
        sprintf(filename,"Outputs/final_inputs/K_input%d",myrank);
        K_out[myrank]=fopen(filename,"w");
        sprintf(filename,"Outputs/final_inputs/Carel_input%d",myrank);
        Ca_rel_out[myrank]=fopen(filename,"w");
        sprintf(filename,"Outputs/final_inputs/Caup_input%d",myrank);
        Ca_up_out[myrank]=fopen(filename,"w");
}
void Close_input_files()
{
        if(first_time==0)
        {
                fclose(V_in[myrank]);
                fclose(m_in[myrank]);
                fclose(h_in[myrank]);
                fclose(j_in[myrank]);
                fclose(oa_in[myrank]);
                fclose(oi_in[myrank]);
                fclose(ua_in[myrank]);
                fclose(ui_in[myrank]);
                fclose(Xr_in[myrank]);
                fclose(Xs_in[myrank]);
                fclose(d_in[myrank]);
                fclose(f_in[myrank]);
                fclose(fCa_in[myrank]);
                fclose(u_in[myrank]);
                fclose(v_in[myrank]);
                fclose(w_in[myrank]);
                fclose(Na_in[myrank]);
                fclose(Ca_in[myrank]);
                fclose(K_in[myrank]);
                fclose(Ca_rel_in[myrank]);
                fclose(Ca_up_in[myrank]);
        }
}
