# Supplementary material for: Pulsed low-energy stimulation initiates electric turbulence in cardiac tissue
Source: PLoS Comput Biol. 2021 Oct 8;17(10):e1009476. doi: 10.1371/journal.pcbi.1009476 (PMC8528298; doi:10.1371/journal.pcbi.1009476)
Supplement: S1 Code — (GZ) [file pcbi.1009476.s001.tar.gz › Code_PCB/build.h]

				/*||||||||||||||||||||||||||||||||||||||||||||||||||||||||||||||*/
				/*|||||		BUILDER FILE FOR COURTEMANCHE MODEL	   |||||*/
				/*||||||||||||||||||||||||||||||||||||||||||||||||||||||||||||||*/
#include<stdio.h>
#include<stdlib.h>
#include<string.h>
#include<math.h>
#include<time.h>
#include<mpi.h>
#include"varidef.h"
#include"constants.h"

/***** Memory allocation for cell cable ****/

void Allocate_memory();
double *allocate_1d_array(int);
int *allocate_1d_int_array(int);
double **allocate_2d_array(int, int);
int **allocate_2d_int_array(int, int);
double ***allocate_3d_array(int, int, int);
int ***allocate_3d_int_array(int, int, int);

/***** Declaring functions for opening files ****/

void Open_files_for_outputs();
void Open_files_for_input();
void Open_files_for_final_recording();
void Open_timeseries_file();

/************** Initial Conditions **************/

void Read_initial_values();
void Set_temperature_profile();

/********** Applying Boundary conditions ********/

void Apply_Boundary_Conditions();
void extra_boundary_conditions();

/*************** Applying stimulus **************/

void Set_frequency();
void Apply_stimulus();
void Light_module();

/*********** Declaring Ionic currents ***********/

void Calculate_Q10_factors();
void calculate_ionic_currents();
void Calcium_dynamics();
void Calcium_buffers();

/************ Recording final values ************/

void Solve_Poissons_equation();
void Time_evolution_of_variables();
void Truncation_of_parameter_values();
void Tip_2D();
void Write_outputs();
void Code_halt_module();
