# Supplementary material for: Pulsed low-energy stimulation initiates electric turbulence in cardiac tissue
Source: PLoS Comput Biol. 2021 Oct 8;17(10):e1009476. doi: 10.1371/journal.pcbi.1009476 (PMC8528298; doi:10.1371/journal.pcbi.1009476)
Supplement: S1 Code — (GZ) [file pcbi.1009476.s001.tar.gz › Code_PCB/varidef.h]

				/*|||||||||||||||||||||||||||||||||||||||||||||||||||||||||||||||||||*/
				/*|||||		DESCRIPTION OF VARIABLES FOR COURTEMANCHE	|||||*/
				/*|||||		      MODEL OF HUMAN ATRIAL MYOCYTE		|||||*/
				/*|||||||||||||||||||||||||||||||||||||||||||||||||||||||||||||||||||*/

/************* File pointers ***************/

FILE *pet_inp[500],*het_inp[500],*V_out[500],*Tser,*tiptable[500],*temp[500];

FILE *V_in[500],*d_in[500],*f_in[500],*fCa_in[500];
FILE *oa_in[500],*oi_in[500],*ua_in[500],*ui_in[500],*Xr_in[500],*Xs_in[500];
FILE *m_in[500],*h_in[500],*j_in[500],*u_in[500],*v_in[500],*w_in[500];
FILE *Na_in[500],*K_in[500];
FILE *Ca_in[500],*Ca_rel_in[500],*Ca_up_in[500];

FILE *V1_out[500],*d_out[500],*f_out[500],*fCa_out[500];
FILE *oa_out[500],*oi_out[500],*ua_out[500],*ui_out[500],*Xr_out[500],*Xs_out[500];
FILE *m_out[500],*h_out[500],*j_out[500],*u_out[500],*v_out[500],*w_out[500];
FILE *Na_out[500],*K_out[500];
FILE *Ca_out[500],*Ca_rel_out[500],*Ca_up_out[500];

/***** VARIABLES FOR PARALLELIZATION *****/

int mypoints;
int myrank,numProcs,start_rank,end_rank;
double MPI_Wtime();
double starttime,endtime;
int myStarti,myEndi;
int start_rank,end_rank;
int leftProc,rightProc;
MPI_Status status;

char filename[500];

/************* Counters and miscellaneous variables **************/

int t, t1, t2,tmax, n, cn1, count, flag, i,l,counter,*flag1,**inhom,spot,domain,flag;
double *cable9, *cable10, *cable11, *cable12;
int *cable5, *cable6, *cable7, *cable8;
double *cable1, *cable2, *cable3, *cable4, ***hetero;
int location1, location2, location3, location4, location5;
int loc1, loc2, loc3, loc4, loc5, **pet;
int r1, r2, r3, r4, r5, num, num1, pacing, NIF1, NIF2;
int xl,xh,yl,yh,xl_rank,xh_rank,yl_rank,yh_rank;

/************* Counters and miscellaneous variables **************/

int r1, r2, r3, r4, r5, num, num1, pacing;

/************* Counters *************/

int i,t,count,rate,rate2,tmax1;

/************Voltage and other parameters *************/

double **V, **V1, **Istim, V_diff, dV_dt, dNai_dt, dKi_dt, dCai_dt, dCarel_dt, dCaup_dt,RMP,**D_par,**D_perp,freq;

/************ Fast Na current **************/

double INa, **m, **h, **j, E_Na;
double alpha_m, beta_m, alpha_h, beta_h, alpha_j, beta_j;
double tau_m, tau_h, tau_j;
double m_inf, h_inf, j_inf;

/******* Time-independent K+ Current ******/

double IK1, E_K;

/****** Transient Outward K+ Current ******/

double Ito, **oa, **oi;
double alpha_oa, beta_oa, alpha_oi, beta_oi;
double tau_oa, tau_oi;
double oa_inf, oi_inf;

/**** Ultrarapid Delayed rectifier K+ Current ****/

double IKur, **ua, **ui, g_Kur;
double alpha_ua, beta_ua, alpha_ui, beta_ui;
double tau_ua, tau_ui;
double ua_inf, ui_inf;

/**** Rapid Delayed Outward rectifier K+ Current ****/

double IKr, **xr;
double alpha_xr, beta_xr, tau_xr, xr_inf;

/**** Slow Delayed Outward rectifier K+ Current ****/

double IKs, **xs, alpha_xs, beta_xs;
double tau_xs, xs_inf;

/********* L-type Ca2+ Current *********/

double ICaL, **d, **f, **fCa;
double tau_d, d_inf, tau_f, f_inf, tau_fCa, fCa_inf;

/********* Na+/K+ Pump Current *********/

double INaK, f_NaK, sigma;

/****** Na+/Ca2+ Exchanger Current *****/

double INaCa, RT_F, F_RT, K1, K2, K3, K4;

/****** Background Currents *******/

double IBNa, E_Ca, IBCa, IBK;

/******* Ca2+ Pump Current ********/

double ICaP;

/******* Ca2+ Release Current from JSR *******/

double Irel, **u, **v, **w, Fn;
double tau_u, u_inf, tau_v, v_inf, tau_w, w_inf;

/******* Transfer Current from NSR to JSR *******/

double Itr;

/******* Ca2+ Uptake Current by the NSR *******/

double Iup;

/******* Ca2+ Leak Current by the NSR ********/

double Iup_leak;

/******* Ca2+ Buffers *******/

double Ca_CMDN, Ca_TRPN, Ca_CSQN;

/******* Ionic concentrations *********/

double **Na_i,**K_i,**Ca_i, **Ca_up, **Ca_rel, B1, B2, I_ion, I_ionf;

/******* conductances *******/

double **G_Na, **G_K1, **G_to, **G_Kr, **G_Ks, **G_CaL, **G_BNa, **G_BCa, **G_BK;
double g_Na,g_K1,g_to,g_Kr,g_Ks,g_CaL,g_BNa,g_BCa,g_BK;

/******* for temperature profiling *******/

double **T, **T1, **QTNa,**QTto,**QTKur,**QTKr,**QTKs,**QTCaL;
int **node,x_c,y_c,Njumps;

/******* for tracing spiral tip trajectory *******/

double **Vold,**Vnew,gridpt_x,gridpt_y;
double xy[2],time1;

/**** Photocurrent ****/

double **IChR2,dummy;
int ***light, frame_count, frame_flag, NIF;
double **O1,**O2,**C1,**C2;
double G;
double **k1,**k2,**p;
int **Lit,change;
double S0;
double G_d1,G_r;
double e12,e21,Flux;
