# Supplementary material for: Pulsed low-energy stimulation initiates electric turbulence in cardiac tissue
Source: PLoS Comput Biol. 2021 Oct 8;17(10):e1009476. doi: 10.1371/journal.pcbi.1009476 (PMC8528298; doi:10.1371/journal.pcbi.1009476)
Supplement: S1 Code — (GZ) [file pcbi.1009476.s001.tar.gz › Code_PCB/ionic_currents.c]

			/*|||||||||||||||||||||||||||||||||||||||||||||||||||||||||||||||||||||*/
			/*|||||			CALCULATE IONIC CURRENTS		  |||||*/
			/*|||||||||||||||||||||||||||||||||||||||||||||||||||||||||||||||||||||*/
#include"build.h"

void calculate_ionic_currents()
{
	RT_F=R*T/F;
	F_RT=F/(R*T);
/*********** Fast Na+ Current **********/

	E_Na=RT_F*log(Na_o/Na_i[i][l]);
	INa=Cm*G_Na[i][l]*pow(m[i][l],3)*h[i][l]*j[i][l]*(V[i][l]-E_Na);

	if(V[i][l]==-47.13)
	{
		alpha_m=3.2;
	}
	else
	{
		alpha_m=0.32*(V[i][l]+47.13)/(1-exp(-0.1*(V[i][l]+47.13)));
	}
	beta_m=0.08*exp(-V[i][l]/11);

	m_inf=alpha_m/(alpha_m+beta_m);
        tau_m=1/(alpha_m+beta_m);

        m[i][l]=m_inf+(m[i][l]-m_inf)*exp(-dt/tau_m);

	if(V[i][l]<-40)
	{
	        alpha_h=0.135*exp(-(V[i][l]+80)/6.8);
		beta_h=3.56*exp(0.079*V[i][l])+3.1*pow(10,5)*exp(0.35*V[i][l]);
		alpha_j=(-1.2714*pow(10,5)*exp(0.2444*V[i][l])-3.474*pow(10,-5)*exp(-0.04391*V[i][l]))*(V[i][l]+37.78)/(1+exp(0.311*(V[i][l]+79.23)));
		beta_j=0.1212*exp(-0.01052*V[i][l])/(1+exp(-0.1378*(V[i][l]+40.14)));
	}
	else
	{
        	alpha_h=0.0;
		beta_h=1/(0.13*(1+exp(-(V[i][l]+10.66)/11.1)));
		alpha_j=0.0;
		beta_j=0.3*exp(-2.535*pow(10,-7)*V[i][l])/(1+exp(-0.1*(V[i][l]+32)));
	}

/*******************************************************/	
        h_inf=alpha_h/(alpha_h+beta_h);

	if(simulate_AF==1)
                h_inf=1.0/(1.0+exp((V[i][l]+64.9)/4.4));            // Inactivation curve shifted by +1.6mV
		
	tau_h=1/(alpha_h+beta_h);
        h[i][l]=h_inf+(h[i][l]-h_inf)*exp(-dt/tau_h);

        j_inf=alpha_j/(alpha_j+beta_j);

	if(simulate_AF==1)
                j_inf=1.0/(1.0+exp((V[i][l]+64.9)/4.4));            // Inactivation curve shifted by +1.6mV
	
        tau_j=1/(alpha_j+beta_j);
        j[i][l]=j_inf+(j[i][l]-j_inf)*exp(-dt/tau_j);

/*********** Time-independent K+ Current ***********/

	E_K=RT_F*log(K_o/K_i[i][l]);
	IK1=Cm*G_K1[i][l]*(V[i][l]-E_K)/(1+exp(0.07*(V[i][l]+80.0)));	

	if(simulate_AF==1)
		IK1=2.5*Cm*G_K1[i][l]*(V[i][l]-E_K)/(1+exp(0.07*(V[i][l]+80.0)));	// Increased by 250%

/********** Transient Outward K+ Current ***********/

	Ito=Cm*G_to[i][l]*pow(oa[i][l],3)*oi[i][l]*(V[i][l]-E_K);	

	if(simulate_AF==1)
		Ito=0.15*Cm*G_to[i][l]*pow(oa[i][l],3)*oi[i][l]*(V[i][l]-E_K);	// Decreased by 85%

	alpha_oa=0.65*pow(exp(-(V[i][l]+10)/8.5)+exp(-(V[i][l]-30)/59),-1);
	beta_oa=0.65*pow(2.5+exp((V[i][l]+82.0)/17.0),-1);
/*******************************************************/
	tau_oa=pow(alpha_oa+beta_oa,-1)/K_Q10;
	oa_inf=alpha_oa/(alpha_oa+beta_oa);
	oa_inf=pow(1+exp(-(V[i][l]+20.47)/17.54),-1);

        if(simulate_AF==0)
                oa_inf=1.0/(1.0+exp(-(V[i][l]+20.47)/17.54));
        else
                oa_inf=1.0/(1.0+exp(-(V[i][l]+4.47)/17.54));          // shifted by +16mV


        oa[i][l]=oa_inf+(oa[i][l]-oa_inf)*exp(-dt/tau_oa);

        alpha_oi=pow(18.53+exp((V[i][l]+113.7)/10.95),-1);
        beta_oi=pow(35.56+exp(-(V[i][l]+1.26)/7.44),-1);
/*******************************************************/
	tau_oi=pow(alpha_oi+beta_oi,-1)/K_Q10;
        oi_inf=pow(1+exp((V[i][l]+43.1)/5.3),-1);
        oi[i][l]=oi_inf+(oi[i][l]-oi_inf)*exp(-dt/tau_oi);

/********* Ultra-rapid Delayed Rectifier K+ Current **********/

	g_Kur=0.005+0.05/(1+exp(-(V[i][l]-15.0)/13.0));
	IKur=Cm*g_Kur*pow(ua[i][l],3)*ui[i][l]*(V[i][l]-E_K);	

        alpha_ua=0.65*pow(exp(-(V[i][l]+10)/8.5)+exp(-(V[i][l]-30.0)/59.0),-1);
        beta_ua=0.65*pow(2.5+exp((V[i][l]+80.0)/17.0),-1);
/*******************************************************/
        tau_ua=pow(alpha_ua+beta_ua,-1)/K_Q10;
        ua_inf=pow(1+exp(-(V[i][l]+30.3)/9.6),-1);
        ua[i][l]=ua_inf+(ua[i][l]-ua_inf)*exp(-dt/tau_ua);

        alpha_ui=pow(21.0+exp(-(V[i][l]-185.0)/28.0),-1);
        beta_ui=1/exp(-(V[i][l]-158.0)/16.0);
/*******************************************************/
        tau_ui=pow(alpha_ui+beta_ui,-1)/K_Q10;
        ui_inf=pow(1+exp((V[i][l]-99.45)/27.48),-1);
        ui[i][l]=ui_inf+(ui[i][l]-ui_inf)*exp(-dt/tau_ui);

/******** Rapid Delayed Outward Rectifier K+ Current *********/

	IKr=Cm*G_Kr[i][l]*xr[i][l]*(V[i][l]-E_K)/(1+exp((V[i][l]+15)/22.4));

	V_diff=V[i][l]+14.1;

	if(V_diff<pow(10,-10))
	{
		alpha_xr=0.0015;
	}
	else
	{
		alpha_xr=0.0003*(V[i][l]+14.1)/(1-exp(-(V[i][l]+14.1)/5));
	}

	V_diff=V[i][l]-3.3328;

	if(V_diff<pow(10,-10))
	{
        	beta_xr=3.7836118*pow(10,-4);
	}
	else
	{
		beta_xr=0.000073898*(V[i][l]-3.3328)/(exp((V[i][l]-3.3328)/5.1237)-1);
	}
/*******************************************************/
	tau_xr=pow(alpha_xr+beta_xr,-1);
	xr_inf=pow(1+exp(-(V[i][l]+14.1)/6.5),-1);
        xr[i][l]=xr_inf+(xr[i][l]-xr_inf)*exp(-dt/tau_xr);

/********* Slow Delayed Outward Rectifier K+ Current **********/

	IKs=Cm*G_Ks[i][l]*pow(xs[i][l],2)*(V[i][l]-E_K);

	V_diff=V[i][l]-19.9;

	if(V_diff<pow(10,-10))
	{
        	alpha_xs=0.00068;
		beta_xs=0.000315;
	}
	else
	{
		alpha_xs=0.00004*(V[i][l]-19.9)/(1-exp(-(V[i][l]-19.9)/17));
                beta_xs=0.000035*(V[i][l]-19.9)/(exp((V[i][l]-19.9)/9)-1);
	}
/*******************************************************/
	tau_xs=0.5*pow(alpha_xs+beta_xs,-1);
    	xs_inf=pow(1+exp(-(V[i][l]-19.9)/12.7),-0.5);
        xs[i][l]=xs_inf+(xs[i][l]-xs_inf)*exp(-dt/tau_xs);

/********* L-type Calcium Current **********/

	ICaL=Cm*G_CaL[i][l]*d[i][l]*f[i][l]*fCa[i][l]*(V[i][l]-65.0);

	if(simulate_AF==1)
		ICaL=0.25*Cm*G_CaL[i][l]*d[i][l]*f[i][l]*fCa[i][l]*(V[i][l]-65.0);	// Decreased by 74%

        if(simulate_AF==0)
                d_inf=pow(1+exp(-(V[i][l]+10)/8),-1);
        else
                d_inf=pow(1+exp(-(V[i][l]+5.5)/7.8),-1);              // shifted by -5.4mV

	V_diff=V[i][l]+10.0;

	if(V_diff<pow(10,-10))
	{
        	tau_d=4.579/(1+exp(-(V[i][l]+10)/6.24));
	}
	else
	{
        	tau_d=(1-exp(-(V[i][l]+10)/6.24))/(0.035*(V[i][l]+10)*(1+exp(-(V[i][l]+10)/6.24)));
	}
/*******************************************************/
        d[i][l]=d_inf+(d[i][l]-d_inf)*exp(-dt/tau_d);

	f_inf=exp(-(V[i][l]+28)/6.9)/(1+exp(-(V[i][l]+28)/6.9));
	tau_f=9*pow(0.0197*exp(-pow(0.0337,2)*pow(V[i][l]+10,2))+0.02,-1);

	if(simulate_AF==1)
		tau_f=1.62*9*pow(0.0197*exp(-pow(0.0337,2)*pow(V[i][l]+10,2))+0.02,-1);		// Increased by 62%

        f[i][l]=f_inf+(f[i][l]-f_inf)*exp(-dt/tau_f);

	fCa_inf=pow(1+Ca_i[i][l]/0.00035,-1);
        tau_fCa=2;

        fCa[i][l]=fCa_inf+(fCa[i][l]-fCa_inf)*exp(-dt/tau_fCa);

/********** Na+/K+ Pump Current ***********/

	sigma=(1/7)*(exp(Na_o/67.3)-1);
	f_NaK=pow(1+0.1245*exp(-0.1*V[i][l]*F_RT)+0.0365*sigma*exp(-1*V[i][l]*F_RT),-1);
        INaK=Cm*INaK_max*f_NaK*pow((1+pow(K_mNai/Na_i[i][l],1.5)),-1)*K_o/(K_o+K_mKo);

/********** Background Currents **********/

	E_Ca=0.5*RT_F*log(Ca_o/Ca_i[i][l]);

	IBNa=Cm*G_BNa[i][l]*(V[i][l]-E_Na);
        IBCa=Cm*G_BCa[i][l]*(V[i][l]-E_Ca);
        IBK=Cm*G_BK[i][l]*(V[i][l]-E_K);

/********** Na+/Ca2+ Exchanger Current **********/

	INaCa=Cm*INaCa_max*(exp(gamma*V[i][l]*F_RT)*pow(Na_i[i][l],3)*Ca_o-exp((gamma-1)*V[i][l]*F_RT)*pow(Na_o,3)*Ca_i[i][l])/
			((pow(K_mNa,3)+pow(Na_o,3))*(K_mCa+Ca_o)*(1+K_sat*exp((gamma-1)*V[i][l]*F_RT)));

/********* Ca2+ Pump Current ***********/

	ICaP=Cm*ICaP_max*Ca_i[i][l]/(0.0005+Ca_i[i][l]);

/******** Photocurrent for Optogenetics *********/

        if(Lit[i][l]==1)
        {
                k1[i][l]=0.8535*(0.00006*Ee*lambda*0.76)*p[i][l];
                k2[i][l]=0.14*(0.00006*Ee*lambda*0.76)*p[i][l];
                IChR2[i][l]=G_ChR2*(10.6408-14.6408*exp(-V[i][l]/42.7671))*(O1[i][l] + Ogamma*O2[i][l])*Cm*cell_surface*pow(10,6);		// pow(10,6) for conversion to pA
        }
        else
        {
                k1[i][l]=0.0;
                k2[i][l]=0.0;
                IChR2[i][l]=0.0;
        }

        O1[i][l]=(k1[i][l]*C1[i][l] - (G_d1 + e12)*O1[i][l] + e21*O2[i][l])*dt + O1[i][l];
        O2[i][l]=(k2[i][l]*C2[i][l] - (G_d2 + e21)*O2[i][l] + e12*O1[i][l])*dt + O2[i][l];
        C1[i][l]=(G_r*C2[i][l] + G_d1*O1[i][l] - k1[i][l]*C1[i][l])*dt + C1[i][l];
        C2[i][l]=(G_d2*O2[i][l] - (k2[i][l]+G_r)*C2[i][l])*dt + C2[i][l];
        p[i][l]=p[i][l] + dt*((S0 - p[i][l])/tau_ChR2);
}
