# Supplementary material for: Pulsed low-energy stimulation initiates electric turbulence in cardiac tissue
Source: PLoS Comput Biol. 2021 Oct 8;17(10):e1009476. doi: 10.1371/journal.pcbi.1009476 (PMC8528298; doi:10.1371/journal.pcbi.1009476)
Supplement: S1 Code — (GZ) [file pcbi.1009476.s001.tar.gz › Code_PCB/solve_pdes.c]

		/*|||||||||||||||||||||||||||||||||||||||||||||||||||||||||||*/
		/*|||||		  SOLVE ODEs FOR ALL VARIABLES		|||||*/
		/*|||||||||||||||||||||||||||||||||||||||||||||||||||||||||||*/

#include"build.h"

void Time_evolution_of_variables()
{
	double V_xx,V_yy;
	double divDgradV;
	double R1,scaled_X;

	divDgradV=0.0;

/************** Solve Reaction-Diffusion equation for Voltage profile ************/

	V_xx=(V[i+1][l]+V[i-1][l]-2.0*V[i][l])/(dx*dx);
       	V_yy=(V[i][l+1]+V[i][l-1]-2.0*V[i][l])/(dy*dy);
	divDgradV=D_par[i][l]*V_xx+D_perp[i][l]*V_yy;
			
	V1[i][l]=((-1.0*(I_ion+Istim[i][l])/Cm)+divDgradV)*dt+V[i][l];
}
