# Supplementary material for: Pulsed low-energy stimulation initiates electric turbulence in cardiac tissue
Source: PLoS Comput Biol. 2021 Oct 8;17(10):e1009476. doi: 10.1371/journal.pcbi.1009476 (PMC8528298; doi:10.1371/journal.pcbi.1009476)
Supplement: S1 Code — (GZ) [file pcbi.1009476.s001.tar.gz › Code_PCB/boundaryC.c]

		/*|||||||||||||||||||||||||||||||||||||||||||||||||||||*/
		/*|||||		   BOUNDARY CONDITIONS		  |||||*/
		/*|||||||||||||||||||||||||||||||||||||||||||||||||||||*/

#include "build.h"

void Apply_Boundary_Conditions()
{
                /*|||||||||||||||||||||||||||||||||||||||||||||||||||||||||||||||||*/
                /*|||||         (Neumann boundary conditions are used)        |||||*/
                /*|||||||||||||||||||||||||||||||||||||||||||||||||||||||||||||||||*/

/*********** Y-boundary ************/

        for(i=1;i<=mypoints;i++)
        {
                V[i][0]=V[i][2];
                V[i][y_space+1]=V[i][y_space-1];
        }
        if(myrank==0)
        {
                for(l=1;l<=y_space;l++)
                {
                        V[0][l]=V[2][l];
                }
        }
        if(myrank==numProcs-1)
        {
                for(l=1;l<=y_space;l++)
                {
                        V[mypoints+1][l]=V[mypoints-1][l];
                }
        }
}
void extra_boundary_conditions()
{
/************ X-boundary ***********/
        if(myrank==0)
        {
                for(l=1;l<=y_space;l++)
                {
                        V[0][l]=V[2][l];
                }
        }
        if(myrank==numProcs-1)
        {
                for(l=1;l<=y_space;l++)
                {
                        V[mypoints+1][l]=V[mypoints-1][l];
                }
        }
}
