# Supplementary material for: Pulsed low-energy stimulation initiates electric turbulence in cardiac tissue
Source: PLoS Comput Biol. 2021 Oct 8;17(10):e1009476. doi: 10.1371/journal.pcbi.1009476 (PMC8528298; doi:10.1371/journal.pcbi.1009476)
Supplement: S1 Code — (GZ) [file pcbi.1009476.s001.tar.gz › Code_PCB/buffers.c]

			/*|||||||||||||||||||||||||||||||||||||||||||||||||||||||||||*/
			/*|||||			CALCIUM BUFFERS 		|||||*/
			/*|||||||||||||||||||||||||||||||||||||||||||||||||||||||||||*/
#include"build.h"

void Calcium_buffers()
{
	Ca_CMDN=CMDN_max*Ca_i[i][l]/(Ca_i[i][l]+Km_CMDN);

	Ca_TRPN=TRPN_max*Ca_i[i][l]/(Ca_i[i][l]+Km_TRPN);

	Ca_CSQN=CSQN_max*Ca_rel[i][l]/(Ca_rel[i][l]+Km_CSQN);
}
