# Supplementary material for: Pulsed low-energy stimulation initiates electric turbulence in cardiac tissue
Source: PLoS Comput Biol. 2021 Oct 8;17(10):e1009476. doi: 10.1371/journal.pcbi.1009476 (PMC8528298; doi:10.1371/journal.pcbi.1009476)
Supplement: S1 Code — (GZ) [file pcbi.1009476.s001.tar.gz › Code_PCB/light_pattern.c]

				/*|||||||||||||||||||||||||||||||||||||||||||||||||||||||||||*/
				/*|||||		MODULE TO CONTROL LIGHT PATTERN		|||||*/
				/*|||||||||||||||||||||||||||||||||||||||||||||||||||||||||||*/
#include"build.h"

void Light_module()
{
	double wave_no,x;

	wave_no=2*4*atan(1.0)/(L*dx);

        for(i=1;i<=mypoints;i++)
        {
	        for(l=1;l<=y_space;l++)
                {
//	                x=A*cos(wave_no*l*dy - omega*t*dt);
	                x=A*cos(omega*t*dt);

                        if(x>0)
                        	Lit[i][l]=1;
                        else
                                Lit[i][l]=0;
                }
        }
}
	
