# Supplementary material for: Pulsed low-energy stimulation initiates electric turbulence in cardiac tissue
Source: PLoS Comput Biol. 2021 Oct 8;17(10):e1009476. doi: 10.1371/journal.pcbi.1009476 (PMC8528298; doi:10.1371/journal.pcbi.1009476)
Supplement: S1 Code — (GZ) [file pcbi.1009476.s001.tar.gz › Code_PCB/shell.sh]

rm CRN* 
/usr/mpi/gcc/openmpi-2.1.2-hfi/bin/mpicc  main.c  allocate.c  init_values.c  light_pattern.c  ionic_currents.c  solve_pdes.c   buffers.c  Calcium_dynamics.c  openfiles.c  stimulus.c  boundaryC.c  write_outputs.c trace_tip.c  -lm -o crn_2d1
