# Supplementary material for: Pulsed low-energy stimulation initiates electric turbulence in cardiac tissue
Source: PLoS Comput Biol. 2021 Oct 8;17(10):e1009476. doi: 10.1371/journal.pcbi.1009476 (PMC8528298; doi:10.1371/journal.pcbi.1009476)
Supplement: S1 Code — (GZ) [file pcbi.1009476.s001.tar.gz › Code_PCB/constants.h]

				/*|||||||||||||||||||||||||||||||||||||||||||||||||||||||||||||*/
				/*|||||			LIST OF CONSTANTS		  |||||*/
				/*|||||||||||||||||||||||||||||||||||||||||||||||||||||||||||||*/
#define first_time 0
#define apply_temp_control 1
#define simulate_AF 1

#define CT 0
#define BB_FO 0
#define PM 0
#define PV 0
#define Isthmus 0
#define SAN 0
#define AWM 1
#define AVR 0
#define APG 0
#define Base_Model 0
#define size 30				// Spot size in no. of grid pts.

#define R 8.3143
#define F 96.4867
#define T (273+37)
#define Cm 100
#define cell_length 100*pow(10,-4)			// cm
#define cell_diameter 16*pow(10,-4)		// cm
#define cell_surface (4.0*atan(1)*cell_diameter*(cell_length+cell_diameter/2.0))		// cm^2

#define dx 0.022                     // cm
#define dy 0.022                      // cm
#define x_space 512 
#define y_space 512
#define interval 500			// For Restitution studies, use 3000; For CV calculations, use 200 
#define dt 0.02
#define tmax (500*interval)		// Number of iterations. Real time=tmax*dt ms; For restitution studies, use 250; for CV studies, use 300

#define stim -2500.0
#define stimtime (15*interval)
#define dur (2.0/dt)	//2 ms 
#define dur1 (3.0/dt)	//2 ms 
#define initial_silent_period (0*interval) 		//(in number of iterations)
#define start_focus (242*interval)
#define incr_freq 0.1	// Hz
#define freq1 8.5	// Hz
#define No_of_pulses 50000

#define V_cell 20100
#define V_i (V_cell*0.68)
#define V_rel (V_cell*0.0048)
#define V_up (V_cell*0.0552)

#define K_Q10 3.0
#define K_mNai 10
#define K_mKo 1.5
#define K_mNa 87.5
#define K_mCa 1.38
#define K_sat 0.1
#define K_rel 30
#define K_up 0.00092
#define gamma 0.35

#define INaK_max 0.59933874
#define INaCa_max 1600
#define ICaP_max 0.275
#define Iup_max 0.005
#define tau_tr 180
#define Ca_upmax 15
#define CMDN_max 0.05
#define TRPN_max 0.07
#define CSQN_max 10
#define Km_CMDN 0.00238
#define Km_TRPN 0.0005
#define Km_CSQN 0.8

#define Na_o 140
#define Ca_o 1.8
#define K_o 5.4

#define N1 17
#define G_fibro 0.093
#define G_gap 0.5                       // mS/microF
#define C_ftot1 6.3*pow(10,-6)          // microF
#define V_fibro -20.0 
#define Dmf (G_gap*C_ftot1/Cm)
#define Dfm (G_gap)

/******** Temperature regulation module ********/

#define size_ls1 50 
#define size_ls2 40
#define step_x 20               // Number of pixels by which the probe should shift along Y-direction
#define jump_interval (50*interval)

#define Rho_t 1050.0            //kg/m^3 Paul2014.pdf
#define C_t 4219.0              //J/kg-K
#define k_t 0.7                //W/m-K

#define V_iso -35.0
#define mthreshold 0.3
#define V_baseline_thresh -60.0

// Channel Rhodopsin parameters

#define G_ChR2 0.17                // mS/cm^2   Trayanova; 100 for correction of units
#define Ogamma 0.1
#define Ee 0.092                               // mW/mm^2 Irradiance      // Use 2.6 for single cell measurements
#define w_loss 0.77
#define tau_ChR2 1.3                    // ms
#define S0 0.5*(1+tanh(120*(Ee-0.1)))
#define eps1 0.8535
#define eps2 0.14
#define lambda 470                      // nm
#define G_d1 0.1
#define G_d2 0.05
#define G_r 0.004
#define Flux (0.00006*Ee*lambda*w_loss)                 // Trayanova
#define phi0 0.024
#define e12 (0.011+0.005*log10(Ee/phi0))                // Trayanova
#define e21 (0.008+0.004*log10(Ee/phi0))                // Trayanova
#define EChR2 0.0

// Moving pattern

#define L 48	// wavelength in grid points
#define omega (0.001*2.0*4.0*atan(1)*5.0)	// rad/ms
//#define omega 0.05	// rad/s
#define A 1.0		// Amplitude
