# Supplementary material for: Pulsed low-energy stimulation initiates electric turbulence in cardiac tissue
Source: PLoS Comput Biol. 2021 Oct 8;17(10):e1009476. doi: 10.1371/journal.pcbi.1009476 (PMC8528298; doi:10.1371/journal.pcbi.1009476)
Supplement: S1 Code — (GZ) [file pcbi.1009476.s001.tar.gz › Code_PCB/Calcium_dynamics.c]

				/*|||||||||||||||||||||||||||||||||||||||||||||||||||||||||||||||*/
				/*|||||			IONIC CONCENTRATIONS		    |||||*/
				/*|||||||||||||||||||||||||||||||||||||||||||||||||||||||||||||||*/
#include"build.h"

void Calcium_dynamics()
{
/********* Ca2+ Release Current from JSR *********/

        Irel=K_rel*pow(u[i][l],2)*v[i][l]*w[i][l]*(Ca_rel[i][l]-Ca_i[i][l]);
        Fn=pow(10,3)*(pow(10,-15)*V_rel*Irel-(pow(10,-15)/(2*F))*(0.5*ICaL-0.2*INaCa));

        tau_u=8;
        u_inf=pow(1+exp(-(Fn-3.4175*pow(10,-13))/(13.67*pow(10,-16))),-1);
        u[i][l]=u_inf+(u[i][l]-u_inf)*exp(-dt/tau_u);

        tau_v=1.91+2.09*pow(1+exp(-(Fn-3.4175*pow(10,-13))/(13.67*pow(10,-16))),-1);
        v_inf=1-pow(1+exp(-(Fn-6.835*pow(10,-14))/(13.67*pow(10,-16))),-1);
        v[i][l]=v_inf+(v[i][l]-v_inf)*exp(-dt/tau_v);

        V_diff=V[i][l]-7.9;

        if(V_diff<pow(10,-10))
        {
                tau_w=6*0.2/1.3;
        }
        else
        {
                tau_w=6*(1-exp(-(V[i][l]-7.9)/5))/((1+0.3*exp(-(V[i][l]-7.9)/5))*(V[i][l]-7.9));
        }

        w_inf=1-pow(1+exp(-(V[i][l]-40)/17),-1);
        w[i][l]=w_inf+(w[i][l]-w_inf)*exp(-dt/tau_w);

/********** Transfer Current From NSR To JSR *********/

        Itr=(Ca_up[i][l]-Ca_rel[i][l])/tau_tr;

/********* Current Uptake by NSR *********/

        Iup=Iup_max/(1+K_up/Ca_i[i][l]);

/******** Ca2+ Leak Current by NSR *******/

        Iup_leak=Iup_max*Ca_up[i][l]/Ca_upmax;

	B1=(2*INaCa-(ICaP+ICaL+IBCa))/(2*V_i*F)+(V_up*(Iup_leak-Iup)+Irel*V_rel)/V_i;
	B2=1+TRPN_max*Km_TRPN/pow(Ca_i[i][l]+Km_TRPN,2)+CMDN_max*Km_CMDN/pow(Ca_i[i][l]+Km_CMDN,2);
        Ca_i[i][l]=Ca_i[i][l]+dt*B1/B2;

        Ca_rel[i][l]=Ca_rel[i][l]+dt*(Itr-Irel)*pow(1+CSQN_max*Km_CSQN/pow(Ca_rel[i][l]+Km_CSQN,2),-1);
        Ca_up[i][l]=Ca_up[i][l]+dt*(Iup-(Iup_leak+Itr*V_rel/V_up));

}
