# Supplementary material for: Pulsed low-energy stimulation initiates electric turbulence in cardiac tissue
Source: PLoS Comput Biol. 2021 Oct 8;17(10):e1009476. doi: 10.1371/journal.pcbi.1009476 (PMC8528298; doi:10.1371/journal.pcbi.1009476)
Supplement: S1 Code — (GZ) [file pcbi.1009476.s001.tar.gz › Code_PCB/stimulus.c]

				/*|||||||||||||||||||||||||||||||||||||||||||||||||||||||||||*/
				/*|||||			APPLY STIMULUS			|||||*/
				/*|||||||||||||||||||||||||||||||||||||||||||||||||||||||||||*/
#include"build.h"

void Apply_stimulus()
{
	if(first_time==1)
	{
		if(t<=dur && myrank==0)
		{
			Istim[i][l]=stim;
		}
		else
		{
			if(t>=stimtime && t<=(stimtime+dur) && l<=y_space/2)
			{
				Istim[i][l]=stim;
			}
			else
			{
				Istim[i][l]=0;
			}
		}
	}
}
